# Supplementary material for: The Hydrophilic Loop of Arabidopsis PIN1 Auxin Efflux Carrier Harbors Hallmarks of an Intrinsically Disordered Protein
Source: Int J Mol Sci. 2022 Jun 6;23(11):6352. doi: 10.3390/ijms23116352 (PMC9181416; doi:10.3390/ijms23116352)
Supplement: Supplementary file 1 [file ijms-23-06352-s001.zip]

Archive with 1 entries (1 files):
- ijms_supplementary figures_VB.pdf
